# Supplementary material for: Repurposing Rilmenidine as a Potential Antimetastatic Therapy Targeting Nischarin in Pancreatic Ductal Adenocarcinoma
Source: Cells. 2026 Jun 3;15(11):1032. doi: 10.3390/cells15111032 (PMC13256129; doi:10.3390/cells15111032)
Supplement: Supplementary file 1 [file cells-15-01032-s001.zip]

Archive with 1 entries (1 files):
- cells-4348447-supplementary.pdf
